# Supplementary material for: The variability of song variability in zebra finch (Taeniopygia guttata) populations
Source: R Soc Open Sci. 2019 May 15;6(5):190273. doi: 10.1098/rsos.190273 (PMC6549970; doi:10.1098/rsos.190273)
Supplement: Songs used for the supplemental figure (.wav files) [file rsos190273supp2.zip]

Archive with 21 entries (18 files):
- SongsForSuppFigure_SongVariability_OpenScience/
- SongsForSuppFigure_SongVariability_OpenScience/TimorA_BL65_2_May_03_2016_71832896.wav
- __MACOSX/
- __MACOSX/SongsForSuppFigure_SongVariability_OpenScience/
- __MACOSX/SongsForSuppFigure_SongVariability_OpenScience/._TimorA_BL65_2_May_03_2016_71832896.wav
- SongsForSuppFigure_SongVariability_OpenScience/WildA_B140_June_21_2016_56226139.wav
- __MACOSX/SongsForSuppFigure_SongVariability_OpenScience/._WildA_B140_June_21_2016_56226139.wav
- SongsForSuppFigure_SongVariability_OpenScience/TimorC_DP51LP79_3_July_23_2014_52371359.wav
- __MACOSX/SongsForSuppFigure_SongVariability_OpenScience/._TimorC_DP51LP79_3_July_23_2014_52371359.wav
- SongsForSuppFigure_SongVariability_OpenScience/ECUc_LP49_2_June_16_2015_28983355.wav
- __MACOSX/SongsForSuppFigure_SongVariability_OpenScience/._ECUc_LP49_2_June_16_2015_28983355.wav
- SongsForSuppFigure_SongVariability_OpenScience/TimorB_BR82_3_August_03_2015_33210448.wav
- __MACOSX/SongsForSuppFigure_SongVariability_OpenScience/._TimorB_BR82_3_August_03_2015_33210448.wav
- SongsForSuppFigure_SongVariability_OpenScience/ECUb_LP47_A_LP_February_01_2017_33020681.wav
- __MACOSX/SongsForSuppFigure_SongVariability_OpenScience/._ECUb_LP47_A_LP_February_01_2017_33020681.wav
- SongsForSuppFigure_SongVariability_OpenScience/ECUa_DP99_2_June_23_2015_28378471.wav
- __MACOSX/SongsForSuppFigure_SongVariability_OpenScience/._ECUa_DP99_2_June_23_2015_28378471.wav
- SongsForSuppFigure_SongVariability_OpenScience/WildB_B152_June_22_2016_46634266.wav
- __MACOSX/SongsForSuppFigure_SongVariability_OpenScience/._WildB_B152_June_22_2016_46634266.wav
- SongsForSuppFigure_SongVariability_OpenScience/WildC_B157_June_20_2016_35833651.wav
- __MACOSX/SongsForSuppFigure_SongVariability_OpenScience/._WildC_B157_June_20_2016_35833651.wav
